# Supplementary material for: A 13-plex of tetra- and penta-STRs to identify zebrafish
Source: Sci Rep. 2020 Mar 2;10:3851. doi: 10.1038/s41598-020-60842-5 (PMC7052278; doi:10.1038/s41598-020-60842-5)
Supplement: Supplementary file 2 — Supplementary information 2. [file 41598_2020_60842_MOESM2_ESM.xlsx]

## Sheet: Table S1
csome	chr23		chr15		chr17		chr22		chr11		chr19		chr24		chr05		chr14		chr21		chr04		chr09		chr02
position	1341696		2218411		2618753		1488958		2435143		7379615		1147730		75036748		2009429		2820816		1653932		2073768		2168981
motif	AATA		AAAC		ATTC		ATAG		TATTA		TATAT		CACTA		ATAA		GATG		TGTT		AATAC		ATATA		TATTA
label	PET		FAM		NED		VIC		VIC		FAM		NED		PET		NED		FAM		FAM		VIC		PET
SWS	456		534		549		594		558		558		561		513		552		537		522		522		553
perf repeat	12		11		15		16		12		12		11		14		8		11		11		11		12
pred stutter	0.7		0.062		0.092		0.1		0.7		0.7		0.062		0.085		0.04		0.062		0.062		0.062		0.7
SW % max het	0.852775		0.937505		0.947407		0.968936		0.952616		0.952616		0.954241		0.920703		0.949201		0.939615		0.928358		0.928358		0.949786
refsize+tails	127		147		152		167		212		236		238		253		276		319		375		419		442
zebrafish/allele	1	2	1	2	1	2	1	2	1	2	1	2	1	2	1	2	1	2	1	2	1	2	1	2	1	2
NHGRI-1-1	144.218	144.218	113.201	113.201	100.46	100.46	148.64	166.267	213.325	213.325	241.677	241.677	237.403	252.423	235.594	235.594	257.436	272.349	299.4	315.304	359.772	359.772	407.79	407.79	443.052	443.052
NHGRI-1-2	144.213	144.213	101.577	113.186	100.463	100.463	148.638	166.305	212.715	212.715	241.72	241.72	237.42	252.441	NC	NC	272.334	272.334	299.396	315.237	359.774	359.774	417.966	417.966	488.547	488.547
NHGRI-1-3	144.167	144.167	101.572	113.153	100.462	100.462	148.735	166.284	213.295	213.295	241.526	241.526	237.32	252.445	235.596	235.596	257.241	276.711	315.241	315.241	359.713	359.713	418.01	418.01	442.993	442.993
NHGRI-1-4	112.936	112.936	101.557	113.123	100.458	100.458	148.639	166.335	213.317	213.317	257.859	257.859	227.082	237.394	NC	NC	272.318	272.318	315.228	315.228	359.798	359.798	407.898	418.049	488.461	488.461
NHGRI-1-5	144.111	144.111	101.557	101.557	100.458	100.458	148.639	166.335	212.639	212.639	257.945	257.945	227.178	237.489	235.68	235.68	257.428	272.404	299.487	315.228	359.869	359.869	407.709	407.709	443.131	443.131
NHGRI-1-6	144.169	144.169	101.644	101.644	100.456	100.456	166.301	166.301	213.389	213.389	257.801	257.801	237.427	237.427	235.636	235.636	257.373	272.328	299.405	315.315	359.8	359.8	417.982	417.982	443.108	443.108
NHGRI-1-7	112.984	112.984	113.17	113.17	100.456	100.456	148.754	166.402	213.483	213.483	241.847	241.847	237.425	237.425	235.634	235.634	257.445	272.375	315.252	315.252	359.77	359.77	417.982	417.982	489.235	499.325
NHGRI-1-8	112.972	144.113	113.155	113.155	100.539	100.539	148.765	148.765	213.433	218.824	241.758	241.758	237.573	252.698	235.803	235.803	272.435	276.872	315.377	315.377	359.756	359.756	417.865	443.493	488.508	498.914
NHGRI-1-9	144.166	144.166	101.561	113.074	100.459	100.459	166.267	166.267	213.317	213.317	NC	NC	227.083	237.3	235.586	235.586	257.375	272.254	315.151	315.151	359.828	359.828	407.801	407.801	442.942	449.152
NHGRI-1-10	144.113	144.113	113.12	113.12	100.368	100.368	166.205	166.205	213.272	213.272	257.687	257.687	226.996	252.273	235.436	235.436	272.232	272.232	315.15	315.15	359.702	359.702	407.751	417.957	443.091	443.091
kca33Tg-1	112.826	120.395	101.496	124.943	100.28	100.28	148.625	166.262	212.487	212.487	241.474	241.474	242.339	252.289	237.628	237.628	272.214	272.214	290.137	290.137	359.817	359.817	407.829	407.829	443.124	443.124
kca33Tg-2	112.832	116.63	120.934	124.885	100.371	100.371	148.722	166.231	212.462	212.462	241.49	241.49	242.257	242.257	229.171	237.554	272.169	272.169	290.063	290.063	359.776	383.999	453.955	453.955	488.536	488.536
kca33Tg-3	112.809	112.809	124.931	124.931	100.37	100.37	166.205	166.205	206.259	228.721	NC	NC	242.304	242.304	237.631	237.631	272.271	272.271	290.188	299.392	359.709	359.709	443.542	443.542	399.205	399.205
kca33Tg-4	112.826	116.597	124.888	124.888	100.368	100.368	166.183	166.183	212.467	228.763	241.463	241.463	242.319	252.354	229.146	237.559	272.251	272.251	290.158	290.158	359.763	359.763	407.837	407.837	488.46	488.46
kca33Tg-5	112.876	120.409	101.561	124.975	100.367	100.367	148.64	166.256	228.851	228.851	NC	NC	242.446	242.446	229.233	237.612	272.273	272.273	290.141	290.141	359.701	359.701	453.792	453.792	399.214	399.214
kca33Tg-6	112.892	116.627	124.932	124.932	100.365	100.365	166.32	166.32	206.287	228.877	241.642	241.642	242.489	242.489	229.256	237.682	272.288	276.73	290.205	290.205	382.872	383.906	407.825	407.825	488.476	488.476
kca33Tg-7	112.959	116.667	125.018	125.018	100.372	100.372	166.151	166.151	212.542	228.642	241.416	241.416	242.276	242.276	229.221	237.586	272.267	272.267	290.157	290.157	359.754	382.843	453.946	453.946	NC	NC
kca33Tg-8	112.843	116.548	101.487	101.487	100.278	100.278	148.627	166.236	206.174	206.174	241.336	241.336	242.29	242.29	229.163	237.608	272.142	276.591	290.175	299.392	359.666	383.896	453.946	453.946	488.451	499.103
kca33Tg-9	112.804	116.622	124.918	124.918	100.373	104.207	148.615	166.159	212.387	228.646	241.281	241.281	242.242	242.242	237.53	237.53	272.109	272.109	290.098	290.098	359.832	382.824	NC	NC	488.145	488.145
kca33Tg-10	112.915	116.612	121.002	124.942	100.371	100.371	148.626	166.234	206.184	206.184	NC	NC	242.272	242.272	229.117	237.483	272.179	276.548	290.07	290.07	359.795	359.795	454.029	454.029	488.636	498.979
kca66Tg-1	112.898	112.898	113.183	113.183	100.373	100.373	166.147	166.147	212.487	228.649	241.378	241.378	242.243	242.243	NC	NC	272.214	272.214	290.137	290.137	359.703	359.703	488.436	488.436	449	449
kca66Tg-2	112.865	112.865	120.989	124.95	100.372	100.372	166.241	166.241	228.75	228.75	NC	NC	229.138	237.343	237.536	237.536	272.271	272.271	290.072	299.391	359.719	359.719	NC	NC	489.122	499.092
kca66Tg-3	112.904	112.904	113.093	124.931	100.37	100.37	148.629	166.193	228.723	228.723	241.543	241.543	242.305	242.305	229.204	237.632	272.201	272.201	290.053	299.395	359.808	382.958	443.391	443.391	489.227	489.227
kca66Tg-4	112.953	112.953	113.141	113.141	100.369	100.369	166.264	166.264	228.861	228.861	NC	NC	242.51	242.51	237.751	237.751	272.355	272.355	290.196	290.196	359.712	359.712	443.415	443.415	488.461	488.461
kca66Tg-5	112.899	112.899	124.918	124.918	100.373	100.373	148.615	148.615	228.701	228.701	241.36	241.36	242.226	242.226	229.186	237.505	272.212	272.212	299.387	317.114	359.729	359.729	427.519	453.956	488.634	488.634
kca66Tg-6	112.804	112.804	NC	NC	100.373	100.373	166.273	166.273	212.509	228.701	NC	NC	242.322	242.322	229.186	237.601	272.3	272.3	NC	NC	NC	NC	NC	NC	NC	NC
kca66Tg-7	112.854	112.854	113.044	120.881	100.278	100.278	148.615	166.241	228.643	228.643	241.375	241.375	242.24	242.24	229.128	237.528	272.078	272.078	290.033	290.033	359.656	359.656	NC	NC	399.379	399.379
kca66Tg-8	112.776	112.776	113.062	113.062	100.281	100.281	148.616	166.181	228.604	228.604	241.264	241.264	242.13	242.13	229.089	237.409	272.049	272.049	290.046	290.046	359.689	359.689	NC	NC	489.313	499.546
kca66Tg-9	112.793	112.793	112.983	112.983	100.279	100.279	148.613	166.273	206.217	228.599	NC	NC	242.223	242.223	NC	NC	272.163	272.163	290.178	290.178	359.671	359.671	453.966	453.966	NC	NC
kca66Tg-10	112.843	112.843	113.032	113.032	100.278	100.278	166.221	166.221	228.626	228.626	241.407	241.407	242.268	242.268	229.109	237.477	272.179	272.179	290.07	290.07	359.681	359.681	NC	NC	488.346	488.346
HS2-1	112.887	112.887	113.077	113.077	150.299	150.299	166.246	166.246	212.444	212.444	241.416	241.416	227.001	227.001	229.221	229.221	272.258	272.258	315.112	315.112	359.765	359.765	417.967	417.967	442.958	442.958
HS2-2	112.931	112.931	101.567	101.567	150.299	150.299	166.295	166.295	212.491	212.491	241.542	241.542	242.399	242.399	239.825	239.825	272.336	272.336	299.396	299.396	359.647	359.647	NC	NC	443.015	443.015
HS2-3	112.865	112.865	101.582	101.582	150.3	150.3	166.241	166.241	212.386	212.386	241.375	241.375	242.24	242.24	239.645	239.645	272.166	272.166	315.159	315.159	359.776	359.776	NC	NC	442.948	442.948
HS2-4	112.865	112.865	101.489	101.489	150.2	150.2	148.615	148.615	238.881	238.881	241.38	241.38	242.244	242.244	239.65	239.65	261.011	261.011	299.388	299.388	359.718	359.718	418.009	418.009	443.044	443.044
HS2-5	112.887	112.887	101.492	101.492	150.199	150.199	166.161	166.161	212.364	212.364	241.299	241.299	226.851	226.851	229.076	229.076	272.111	272.111	299.387	299.387	373.601	373.601	NC	NC	NC	NC
HS2-6	112.876	112.876	100.372	100.372	NC	NC	148.711	148.711	238.905	238.905	241.323	241.323	242.193	242.193	239.679	239.679	272.199	272.199	299.385	299.385	373.562	373.562	417.892	417.892	443.072	443.072
HS2-7	112.82	112.82	113.012	113.012	150.201	150.201	148.614	148.614	212.358	212.358	241.324	241.324	242.194	242.194	239.583	239.583	272.14	272.14	299.382	299.382	359.731	359.731	NC	NC	442.979	442.979
HS2-8	112.804	112.804	112.995	112.995	150.3	150.3	166.167	166.167	238.835	238.835	241.344	241.344	242.212	242.212	239.704	239.704	260.965	260.965	299.386	299.386	373.63	373.63	NC	NC	NC	NC
motif is from the Tandem Repeat Finder function in the UCSC Genome Browser.
SWS is the Smith-Waterman sequence alignment score obtained from the RepeatMasker function for Zv9/danRer7.
perf repeat is the longest uninterrupted sequence in an STR obtained from the reference genome.
The predicted stutter is based on the perf rep using the functions from Brooks et al. (2012).
The SW % max het is the percent of the maximum heterozygosity possible for a given population, under the assumption of a logistic curve relationship between SW scores and heterozygosity (Venta, unpublished results).
This table contains the raw data and is not corrected for rounding errors.
