# Supplementary material for: A 13-plex of tetra- and penta-STRs to identify zebrafish
Source: Sci Rep. 2020 Mar 2;10:3851. doi: 10.1038/s41598-020-60842-5 (PMC7052278; doi:10.1038/s41598-020-60842-5)
Supplement: Supplementary file 3 — Supplementary information 3. [file 41598_2020_60842_MOESM3_ESM.xlsx]

## Sheet: Sheet1
Table S2. Zebrafish tetraSTR primer sets for which null alleles were detected in HS2 cell lines.
locus	position	tag	F primer	R primer	ref genome size	SWS	motif	LUS
04	1653933	uni1-FAM	CTCCAACTCACCTCCAACAAATTCATTTAAAGAAATAAGGGACAGAaa	gtttgttTGTTTGACTCAACTGTGGGTAA	169	522	AATAC	11
10	3212999	uni2-PET	AAACCTCTCTCCACACCCAAAACAACAACTGCCGAATCACA	gtttgttCCGAACCTTTCCAAAACAAA	215	706	TAAAT	10
05	1254081	uni3-NED	CTCACCTCCCACTCCACAAATTCTCAATGTTTGGACCAAGTTa	gtttgttAAATTTGTATTTCTTAAATCAGAGTGTAAA	221	666	AATAA	13
25	6509647	uni1-FAM	CTCCAACTCACCTCCAACAAAAATGTTGAGACAGGGCTGAAA	gtttcttGGCTGTCGGCTTATAAACACAT	230	540	TATC	15
12	2086184	uni4-VIC	AACTCCACCACTCCCACAAATGTACCTCAAAACTGCAGTCAAA	gtttcttACCGCAAAAACCTACTTCAA	301	513	AATA	13
21	2820816	uni1-FAM	CTCCAACTCACCTCCAACAAAGTCTCTCACCTCGTCTGTGAA	gtttcttGGCTGTAAACATGAGCGAAG	329	537	AAAC	11
03	1752162	uni2-PET	AAACCTCTCTCCACACCCAAATGGCCCGTGTTATTTGTGAA	gtttcttCCATCATGGCTCTCCTTCAG	351	576	TCAT	16
Locus positions are based on danRer7.
Universal tags (colorized) and pigtails (lower case letters) are included in the sequences for the F and R primers, respectively.
Ref (reference) genome size is for amplification with tailed primers.
SWS = Smith-Waterman sequence alignment score.
LUS = longest uniterrupted sequence (also known as a perfect repeat).
Note: Although these primer sets showed high frequency nulls in the HS2 cell lines, they may still be useful in other zebrafish studies.
